# Supplementary material for: miRNA-Driven Regulation of Endothelial-to-Mesenchymal Transition Differs among Thoracic Aortic Aneurysms
Source: Cells. 2024 Jul 25;13(15):1252. doi: 10.3390/cells13151252 (PMC11312012; doi:10.3390/cells13151252)
Supplement: Supplementary file 1 [file cells-13-01252-s001.zip]

Archive with 1 entries (1 files):
- cells-3059685-supplementary.pdf
